# Supplementary material for: Transcriptional Analysis of Microcystis aeruginosa Co-Cultured with Algicidal Bacteria Brevibacillus laterosporus
Source: Int J Environ Res Public Health. 2021 Aug 15;18(16):8615. doi: 10.3390/ijerph18168615 (PMC8394347; doi:10.3390/ijerph18168615)
Supplement: Supplementary file 1 [file ijerph-18-08615-s001.zip]

Archive with 1 entries (1 files):
- ijerph-1282221-SI.pdf
